# Supplementary material for: Retinal Toxicity Induced by Chemical Agents
Source: Int J Mol Sci. 2022 Jul 25;23(15):8182. doi: 10.3390/ijms23158182 (PMC9331776; doi:10.3390/ijms23158182)
Supplement: Supplementary file 1 [file ijms-23-08182-s001.zip]

Archive with 1 entries (1 files):
- ijms-1807709-supplementary.pdf
